# Supplementary material for: Mutation Associated with Orange Fruit Color Increases Concentrations of β-Carotene in a Sweet Pepper Variety (Capsicum annuum L.)
Source: Foods. 2021 May 28;10(6):1225. doi: 10.3390/foods10061225 (PMC8227262; doi:10.3390/foods10061225)
Supplement: Supplementary file 1 [file foods-10-01225-s001.zip]

Archive with 2 entries (2 files):
- Suplementary S1 - Primers.pdf
- Supplementary S2 - Sequence.pdf
